# Supplementary material for: A Simple and Ultrasensitive Colorimetric Biosensor for Anatoxin-a Based on Aptamer and Gold Nanoparticles
Source: Micromachines (Basel). 2021 Dec 8;12(12):1526. doi: 10.3390/mi12121526 (PMC8703760; doi:10.3390/mi12121526)
Supplement: Supplementary file 1 [file micromachines-12-01526-s001.zip]

Archive with 1 entries (1 files):
- micromachines-1490647-supplementary.pdf
